# Supplementary material for: Current Perspectives on Mesenchymal Dendritic Cell Neoplasms of Lymphoid Tissue: Insights into Ontogeny, Updates on Classification, and Clinicopathologic Characteristics
Source: Cancers (Basel). 2025 Jun 19;17(12):2055. doi: 10.3390/cancers17122055 (PMC12191123; doi:10.3390/cancers17122055)
Supplement: Supplementary file 1 [file cancers-17-02055-s001.zip]

Archive with 1 entries (1 files):
- cancers-3672879-supplementary.pdf
